# Supplementary material for: Comparison of the effects of using feedback devices for training or simulated cardiopulmonary arrest
Source: J Cardiothorac Surg. 2024 Mar 27;19:159. doi: 10.1186/s13019-024-02669-z (PMC10967209; doi:10.1186/s13019-024-02669-z)
Supplement: Supplementary file 1 — Supplementary Material 1 [file 13019_2024_2669_MOESM1_ESM.xlsx]

## Sheet: Sheet1
Training	Test	Gender	Height (cm)	Body weight (kg)	Success rate (%)	Average depth (cm)	Proportion larger than 6cm (%)	5 to 6cm ratio (%)	Less than 5cm (%)	Mean frequency (beats/min)	More than 120 beats/min (%)	100-120 beats/min (%)	Less than 100 beats/min (%)
1	1	2	160	52	66.52	5.09	0	54.25	32.61	115.57	7.83	91.3	0.87
1	1	2	165	58	70.39	5.76	17.84	82.04	0.49	102.07	0	83.5	16.5
1	1	1	175	58	55.08	5.4	0.42	94.49	5.08	119.19	40.68	85.9	0.42
1	1	1	170	59	14.86	4.66	0	22.52	77.48	112.91	18.02	76.13	5.86
1	1	2	171	65	52.83	5	0	54.25	45.75	106.96	1.42	89.62	8.96
1	1	2	158	43	55.86	4.99	0	54.25	42.34	110.75	2.25	94.59	3.15
1	1	2	165	47	46	4.93	1	54.25	48	109.43	11.5	82	6.5
1	1	2	164	55	23.33	5.04	0	54.25	49.17	121.12	47.92	51.67	0.42
1	1	2	163	53	5.96	4.4	0	54.25	92.77	119.97	52.77	40.85	6.38
1	1	2	158	50	85.84	5.26	0	54.25	9.73	113.3	4.87	95.13	0
1	1	1	162	52	29.78	4.9	0	32	68	112.4	6.67	93.33	0
1	1	2	171	60	21.99	5.14	19.15	27.42	53.43	106.93	3.31	87	9.69
1	1	2	173	65	29.36	5.37	17.88	52.1	30.02	114.89	35.98	57.17	6.84
1	1	2	160	48	65.03	5.52	18.88	71.79	9.32	107.69	2.8	89.74	7.46
1	1	1	178	57	41.78	5.46	18.44	68.44	13.11	113.94	28.89	64.22	6.89
1	1	2	175	60	50.23	5.43	18.75	57.64	23.61	109	4.86	87.96	7.18
1	1	2	160	52	66.52	5.09	0	54.25	32.61	115.57	7.83	91.3	0.87
1	1	2	165	58	70.39	5.76	17.84	82.04	0.49	102.07	0	83.5	16.5
1	1	1	175	58	55.08	5.4	0.42	94.49	5.08	119.19	40.68	85.9	0.42
1	1	1	170	59	14.86	4.66	0	22.52	77.48	112.91	18.02	76.13	5.86
1	1	2	171	65	52.83	5	0	54.25	45.75	106.96	1.42	89.62	8.96
1	1	2	158	43	55.86	4.99	0	54.25	42.34	110.75	2.25	94.59	3.15
1	1	2	165	47	46	4.93	1	54.25	48	109.43	11.5	82	6.5
1	1	2	164	55	23.33	5.04	0	54.25	49.17	121.12	47.92	51.67	0.42
1	1	2	163	53	5.96	4.4	0	54.25	92.77	119.97	52.77	40.85	6.38
1	1	2	158	50	85.84	5.26	0	54.25	9.73	113.3	4.87	95.13	0
1	1	1	162	52	29.78	4.9	0	32	68	112.4	6.67	93.33	0
1	1	2	171	60	21.99	5.14	19.15	27.42	53.43	106.93	3.31	87	9.69
1	1	2	173	65	29.36	5.37	17.88	52.1	30.02	114.89	35.98	57.17	6.84
1	1	2	160	48	65.03	5.52	18.88	71.79	9.32	107.69	2.8	89.74	7.46
1	1	1	178	57	41.78	5.46	18.44	68.44	13.11	113.94	28.89	64.22	6.89
1	1	2	175	60	50.23	5.43	18.75	57.64	23.61	109	4.86	87.96	7.18
2	1	1	173	53	80.45	5.67	15.45	84.09	0.45	107.91	0.45	94.55	5
2	1	2	168	56	1.83	3.88	0	3.21	96.79	110.89	16.06	68.81	15.14
2	1	1	172	57	91.63	5.41	2.79	92.56	4.65	106.68	0	98.6	1.4
2	1	2	167	55	21.21	6.09	54.55	45.45	0	98.51	0.51	42.42	57.07
2	1	2	158	45	46.01	4.99	0	57.28	42.72	105.81	0.94	85.45	13.62
2	1	1	174	62	57.81	5.3	1.69	83.54	14.77	119.11	33.33	66.24	0.42
2	1	2	165	56	31.17	4.95	0	35.93	64.07	116.08	9.52	90.48	0
2	1	2	164	62	60.99	5.27	8.36	65.33	26.32	110.12	4.02	90.71	5.26
2	1	1	170	61	32.73	4.9	1.21	40.91	57.88	112.7	13.94	80.3	5.76
2	1	1	172	62	24.2	4.75	0	34.11	65.89	116.26	35.28	59.48	5.25
2	1	1	168	65	46.29	5.28	0.59	76.85	22.55	114.92	30.27	64.69	5.04
2	1	2	171	63	65.95	5.3	4.91	74.54	20.55	110.61	7.06	87.42	5.52
2	1	1	172	62	40.61	4.94	0	44.24	55.76	111.93	8.79	84.55	6.67
2	1	2	167	53	34.45	5.1	8.23	42.68	49.09	112.16	18.6	75.61	5.79
2	1	1	168	64	58.49	5.62	22.64	63.21	14.15	107.9	5.35	88.99	5.66
2	1	1	171	60	79.38	5.16	0.62	83.69	15.69	109.57	2.15	92.31	5.54
2	1	1	169	55	82.41	5.47	1.54	84.88	13.58	108.2	0	94.75	5.25
2	1	1	174	60	53.39	5.29	6.49	76.7	16.81	114.76	23.89	70.8	5.31
2	1	1	174	60	52.38	5.21	3.57	76.19	20.24	113.63	24.4	70.24	5.36
2	1	1	178	60	79.49	5.45	1.92	83.97	14.1	108	0.96	92.63	6.41
2	1	1	168	60	82.01	5.3	0	85.67	14.33	110.95	0.91	93.6	5.49
2	1	1	178	58	41.12	4.97	0	51.78	48.22	114.42	21.3	73.37	5.33
2	1	2	152	54	52.27	4.96	0	53.18	46.82	110.6	1.36	95.91	2.73
2	1	2	154	50	0	3.36	0	1.22	98.78	123.1	64.9	33.47	1.63
2	1	2	170	60	70.27	5.73	23.42	71.62	4.95	110.53	3.6	91.89	4.5
2	1	1	175	62	76.36	5.16	0	78.18	21.82	110.37	3.18	96.82	0
2	1	2	152	40	0	4.13	0	0	100	109.4	3.69	93.09	3.23
2	1	1	169	60	64.02	5.1	0	68.69	31.31	107.98	0.47	85.51	14.02
2	1	1	170	55	77.53	5.19	1.32	78.41	20.26	112.4	1.76	97.36	0.88
2	1	2	163	50	62.98	5.2	0	69.71	30.29	105.5	0	85.58	14.42
2	1	2	160	50	25.81	4.62	0	31.61	68.39	116.63	24.09	75.27	0.65
2	1	2	165	50	1.38	4.3	0	2.29	97.71	108.54	5.5	88.07	6.42
2	1	2	165	50	1.69	4.42	0	1.69	98.31	117.66	20.68	78.9	0.42
2	1	2	160	45	39.15	4.97	0	40.09	59.91	106.02	0.47	96.23	3.3
2	1	1	170	55	97.66	5.53	0.93	99.07	0	106.81	0.47	98.6	0.93
2	1	2	158	48	65.96	5.1	0	69.79	30.21	116.19	8.94	91.06	0
2	1	1	163	58	86.61	5.78	12.05	87.95	0	111.65	0.98	98.21	0.89
2	1	2	160	46	0	3.65	0	0.45	99.55	110.43	7.73	86.82	5.45
1	2	2	158	47	58.19	5.39	8.7	76.25	15.05	103.03	0.67	75.92	23.41
1	2	2	165	52	18.64	4.69	0	26.63	73.37	116.63	40.53	54.14	5.33
1	2	2	152	45	13.73	4.05	0	16.12	83.88	116.21	38.51	55.82	5.67
1	2	2	162	53	30.48	4.8	0	34.93	65.07	99.61	0.34	55.14	44.52
1	2	2	163	46	30.7	4.75	0	36.84	63.16	114.18	19.3	75.44	5.26
1	2	2	158	42	14.15	4.17	0	16.62	83.38	111.29	3.08	91.69	5.23
1	2	1	183	78	41.21	5.79	31.16	66.83	2.01	100.95	0	65.83	34.17
1	2	2	172	65	14.52	4.55	0	19.76	80.24	124.71	73.39	26.61	0
1	2	1	181	76	60.28	5.86	38.32	60.75	0.93	109.26	0.47	99.53	0
1	2	2	160	48	45	4.96	0	53.5	46.5	102.72	0	81	19
1	2	2	162	50	61.01	5.64	25.23	64.22	10.55	108.85	0.46	96.33	3.21
1	2	2	160	55	64.15	5.16	0.47	71.23	28.3	106.83	0.47	91.04	8.49
1	2	2	160	46	28.44	4.7	0	29.36	70.64	108.94	2.29	96.33	1.38
1	2	2	160	50	6.13	4.06	0	6.6	93.4	107.87	1.42	91.98	6.6
1	2	2	160	52	0	3.86	0	0	100	113.47	0.45	99.55	0
1	2	2	170	56	92.79	5.25	0	92.79	7.21	110.63	0.9	99.1	0
1	2	2	160	44	3.14	4.21	0	5.24	94.76	100.38	9.95	45.55	44.5
1	2	2	157	47	50.99	5.12	0	60.4	39.6	101.81	0	80.2	19.8
1	2	2	168	66	0	2.78	0	0	100	120.2	46.19	53.39	0.42
1	2	2	174	55	5.58	4.7	0	27.09	72.91	127.38	93.23	6.77	0
1	2	2	158	48	0	3.46	0	0	100	106.8	2.36	90.09	7.55
1	2	2	160	50	56.82	5.13	0	61.82	38.18	109.79	3.18	94.09	2.73
1	2	2	164	58	48	5.06	0	55.5	44.5	101.79	0	82	18
1	2	1	162	59	75.23	5.14	0	75.23	24.77	110.46	0	100	0
1	2	1	176	65	5.56	4.21	0	7.69	92.31	117.9	22.65	77.35	0
1	2	2	160	55	61.78	5.07	0	64.44	35.56	112.05	2.22	96.89	0.89
1	2	2	165	63	7.66	3.95	0	11.49	88.51	117.66	29.36	70.21	0.43
1	2	2	158	53	0	4.25	0	0	100	114.01	9.78	89.33	0.89
1	2	2	169	54	0	3.81	0	0	100	116.92	20.34	79.24	0.42
1	2	2	162	52	14.29	4.74	8.04	17.41	74.55	113.64	12.5	84.38	3.13
1	2	2	162	43	0	3.1	0	0	100	121.41	51.85	46.5	1.65
1	2	2	165	48	0	4.08	0	0	100	124.46	73.71	25.9	0.4
1	2	2	161	56	0	2.2	0	0	100	113.17	30.12	62.05	7.83
1	2	2	169	56	0	2.72	0	0	100	124.58	69.04	23.01	7.95
1	2	1	175	79	8.37	5.49	6.37	79.28	14.34	127.51	87.65	12.35	0
1	2	1	177	75	43.38	5.99	53.88	43.38	2.74	108.92	0	100	0
2	2	1	172	58	59.41	5.35	1.67	90.79	7.53	119.01	36.82	62.76	0.42
2	2	2	160	49	5.67	3.93	0	11.34	88.66	107.36	23.71	55.15	21.13
2	2	2	160	55	8.61	4.52	0	9.09	90.91	107.25	10.05	66.51	23.44
2	2	2	162	49	33.18	4.75	0	33.18	66.82	103.7	0.45	74.09	25.45
2	2	1	175	58	40.63	6.04	58.04	41.07	0.89	111.67	0.45	99.11	0.45
2	2	2	165	47	73.52	5.13	0	73.52	26.48	109.59	0.46	96.8	2.74
2	2	1	174	67	3.13	5.6	1.88	97.5	0.63	79.63	0	3.13	96.88
2	2	2	153	43	19.07	4.96	0	44.49	55.51	118.32	41.53	56.36	2.12
2	2	1	171	63	33	6.04	49.75	50.25	0	102.61	2.46	64.04	33.5
2	2	2	158	48	0	4.21	0	0	100	109.63	1.83	97.26	0.91
2	2	2	163	54	0.45	4.17	0	0.45	99.55	112.33	0.9	99.1	0
2	2	2	168	58	34.93	5.21	0	73.8	26.2	120.7	47.6	51.53	0.87
2	2	2	160	46	0	3.88	0	0	100	117.72	26.52	72.17	1.3
2	2	2	151	41	0	3.37	0	0	100	118.83	26.5	73.5	0
2	2	2	160	59	0	4.14	0	0	100	109.19	3.13	92.41	4.46
2	2	1	170	55	62.62	5.58	22.33	67.96	9.71	103.5	0.49	94.17	5.34
2	2	2	158	50	23.39	5.36	5.65	68.95	25.4	123.67	67.34	32.66	0
2	2	2	150	58	40.38	5.77	38.94	50.96	10.1	104.93	2.4	82.96	14.9
2	2	2	166	52	60.42	5.6	20.14	69.91	9.95	108.03	4.17	87.04	8.8
2	2	1	173	62	38.37	5.78	32.73	61.63	5.64	112.48	25.51	66.59	7.9
2	2	1	178	86	30.18	5.82	38.11	56.61	5.29	115.63	40.75	52.42	6.83
2	2	2	158	46	8	4.9				123
2	2	2	157	51	67	4.5				120
2	2	2	162	57	56	5.9				113
2	2	2	163	52	31	3.7				103
2	2	2	160	49	30	3.8				97
2	2	1	178	71	67	4.4				112
2	2	1	175	63	3	3.8				100
2	2	2	155	48	17	3.6				100
2	2	1	178	63	17	3.4				115
2	2	2	160	50	41	4				120
